# Supplementary material for: Hyperactivation of HER2-SHCBP1-PLK1 axis promotes tumor cell mitosis and impairs trastuzumab sensitivity to gastric cancer
Source: Nat Commun. 2021 May 14;12:2812. doi: 10.1038/s41467-021-23053-8 (PMC8121856; doi:10.1038/s41467-021-23053-8)
Supplement: Supplementary file 4 — Source data [file 41467_2021_23053_MOESM4_ESM.xlsx]

## Sheet: Figure 1b
Figure 1b
	Log2(mRNA expression) of HER2-related Shc1 binding proteins in 659 gastric cancer tissues from GEO data (GSE62254, GES15459, GES34942, GES54129)
Sample	GSM1523727	GSM1523728	GSM1523729	GSM1523744	GSM1523745	GSM1523746	GSM1523747	GSM1523748	GSM1523765	GSM1523768	GSM1523769	GSM1523770	GSM1523771	GSM1523772	GSM1523773	GSM1523774	GSM1523775	GSM1523776	GSM1523777	GSM1523778	GSM1523779	GSM1523780	GSM1523781	GSM1523782	GSM1523783	GSM1523784	GSM1523785	GSM1523786	GSM1523787	GSM1523788	GSM1523789	GSM1523790	GSM1523791	GSM1523792	GSM1523793	GSM1523794	GSM1523795	GSM1523796	GSM1523797	GSM1523798	GSM1523799	GSM1523800	GSM1523801	GSM1523802	GSM1523803	GSM1523804	GSM1523805	GSM1523806	GSM1523807
EGFR	5.54587	5.37521	5.18147	6.25211	3.6014	3.64291	2.82102	3.80822	5.42391	4.55008	4.04777	3.58409	3.74179	4.57793	4.16079	4.46985	4.66229	3.40192	4.54967	4.16909	3.85288	4.97698	5.87449	5.16263	5.02183	3.58306	4.38716	3.89901	4.1609	3.76667	3.18958	3.62087	4.46267	3.38901	3.40482	6.21202	5.66751	3.47124	4.50338	2.97963	4.04021	4.85987	4.6456	10.8555	4.14285	3.83122	3.9797	3.53673	4.73817
HER2	5.0766	4.44702	4.52256	4.59387	2.9933	4.10925	3.57943	4.23967	4.65656	10.9857	3.81564	4.80568	3.24712	4.32912	3.83336	3.2915	4.35213	4.46243	8.14201	3.79125	5.19976	4.50816	4.63128	4.11183	4.27055	4.47606	4.44494	3.96763	13.9403	3.53705	3.9492	4.41642	4.70599	11.3963	2.79363	4.9678	4.62662	3.69261	4.41339	3.2946	4.61301	4.94276	4.31256	5.03357	3.77869	4.16374	4.03492	4.74208	4.50983
HER3	7.92871	8.02971	6.01946	4.15046	2.96899	7.57565	6.62101	3.81887	6.70836	4.85265	2.04237	6.64623	-0.0183861	5.58393	3.4646	4.50589	5.2913	5.622	8.04699	4.44465	5.363	3.71696	6.33924	6.98045	5.37301	4.87675	5.2444	3.00883	5.60263	1.11139	6.44049	5.84214	6.03986	6.77554	7.03841	2.56428	7.16744	0.704471	4.71667	0.411354	7.45	6.34311	5.19915	6.41938	5.03168	4.59543	6.53069	8.48936	6.19898
GRB2	5.51437	6.54635	4.76007	3.91105	4.05754	6.86955	5.96907	4.45695	0.89918	5.01931	7.87269	6.4426	4.77245	4.3825	5.03206	4.18985	4.2605	4.01478	7.58401	5.26001	6.62808	5.37656	2.44019	4.90531	6.89459	5.15364	5.96682	5.55244	2.75978	4.12339	3.47804	6.59585	6.40186	4.47626	7.46547	8.77759	4.19461	6.10656	5.74345	9.79176	10.3847	5.8573	5.00196	7.14346	6.70163	6.67064	4.46477	4.53643	5.00102
JUP	5.81671	5.95058	6.32256	4.98159	5.06054	3.82389	2.3309	4.90824	4.04872	7.42632	6.12866	4.82646	2.77278	4.63351	4.05453	4.02769	6.27282	5.63782	15.1837	5.49483	5.86668	5.88206	5.76689	5.6641	6.49396	5.65689	5.8462	5.09424	14.2917	4.50825	6.02861	6.09769	5.74674	13.3812	5.21496	5.08411	11.8887	4.0104	6.62804	3.25716	6.30752	5.90904	5.50026	6.44613	5.38495	5.26857	6.14463	6.15668	7.42974
EPHA2	4.2477	7.05894	6.82473	4.97447	4.18027	4.92056	4.21708	5.4445	8.02697	5.94034	4.46321	3.93536	4.04827	4.50408	3.86936	5.35808	5.58453	3.79211	4.47553	3.66701	5.2617	6.57193	3.90646	7.41908	7.02517	4.50561	6.98171	5.84959	6.17355	5.01911	3.39178	8.00721	7.97422	3.57886	2.8327	10.2045	6.25983	4.11405	6.79442	4.00014	6.8385	4.19689	6.06234	5.15413	4.35307	4.08906	6.07027	7.77124	5.89723
INSIG2	3.85599	7.27697	4.37658	3.86979	4.62308	8.11019	6.57361	7.04996	8.54858	6.41593	4.87364	6.59687	5.57393	5.69572	6.25834	6.35261	7.02532	2.72594	5.29996	5.79188	5.72733	5.29057	1.14295	7.55929	5.5677	5.5743	7.17568	6.15528	7.13226	6.08323	5.53205	9.4378	10.804	6.07232	4.38194	6.91752	7.02013	6.11952	3.60439	6.52342	3.6818	4.46153	5.52239	6.73939	2.50578	5.58399	4.78419	5.53475	5.03619
PRKRA	4.3056	4.51248	5.68993	6.57798	3.6539	4.23717	1.95482	3.7972	4.78047	5.01634	4.4332	8.86508	6.17886	4.41286	7.13993	6.53354	7.75444	7.24427	4.63401	5.49815	4.46255	4.5933	8.50439	6.13795	4.35798	6.04585	5.38324	3.5449	6.12437	5.6801	6.28304	5.01786	5.00477	6.88102	4.53273	4.23568	3.10323	4.97337	5.54985	3.78029	5.93922	5.24373	5.71708	1.4836	5.88779	3.80296	4.5983	6.63691	4.29651
PTPN11	6.1146	7.45354	5.82391	5.59801	5.13225	5.99655	6.47452	4.84885	6.6356	5.91889	4.70784	8.14769	7.86641	6.48003	5.24776	5.00397	6.55778	5.39089	5.31925	5.91475	6.72617	8.30838	5.70341	5.98133	3.22046	4.86258	5.98364	4.5874	8.04277	5.88819	5.73739	5.5438	7.09759	9.11249	5.82135	8.12104	7.60688	5.65028	4.58844	4.98628	9.51932	8.49745	6.1298	5.29234	6.56077	4.76287	5.33572	6.5279	5.66376
SOS1	1.80748	4.65419	4.95025	2.21482	4.42833	7.60614	4.87098	2.84849	3.0826	3.70604	4.66547	4.22043	4.9217	4.7918	6.29046	5.65509	4.12638	6.8562	4.86408	3.619	3.55656	4.35162	8.35081	5.10226	5.44909	5.38869	5.13253	3.69056	5.57681	5.06881	6.12206	3.37876	5.1394	2.65214	4.39945	2.98874	2.69043	5.22261	2.03945	6.90626	3.23606	4.76483	4.00952	3.10304	4.27645	3.46035	4.44631	5.11329	3.61141
SH3GL1	6.63478	6.24003	5.91472	4.2423	5.35376	5.43154	2.09665	3.37584	4.44798	7.68856	5.58703	5.58334	4.34638	5.81981	3.69445	3.46211	6.67343	5.75002	5.84367	5.27459	5.40298	5.96198	9.65699	7.02887	5.25738	5.79906	6.01051	4.4499	4.39617	4.89067	6.81612	9.10163	8.65942	4.09134	4.28906	8.4279	7.18682	7.37082	4.64734	3.75809	6.25909	6.45918	6.97548	3.3312	7.03587	3.83998	6.83346	3.66147	5.69114
CBL	4.80918	5.0743	5.25294	2.15082	7.78586	5.34232	6.59924	2.76044	3.82635	2.14791	4.00246	3.40397	5.11034	5.28008	4.21008	4.45526	3.17537	3.66247	4.72155	4.21515	4.16169	3.36033	4.569	6.65805	4.22336	3.79262	2.44392	3.31902	4.09296	3.18175	3.70292	5.19689	2.91772	4.54233	3.33766	9.58958	7.2267	4.98455	6.45189	6.31073	5.20209	5.48962	3.17367	4.04383	3.48898	4.18728	3.05945	4.11379	3.82469
GRB7	4.85396	5.41058	3.64708	4.22141	3.49832	4.28003	3.46365	3.94111	5.15534	10.4084	3.82227	5.34153	2.99704	4.44567	3.37139	2.87196	4.36034	4.0285	10.6233	4.25167	4.83049	4.99479	4.77559	5.67025	3.33294	3.27308	4.01708	3.04945	11.2458	2.41245	4.5886	4.96104	5.2727	7.1329	3.83867	5.02518	6.27013	3.40599	4.81064	2.39125	4.4431	4.9604	4.53714	4.7451	3.63644	2.84204	4.6811	5.22464	4.56861
MAPK14	7.32848	6.16424	4.60807	5.77603	3.8332	5.52348	4.39905	5.09584	5.04585	4.91308	5.7085	8.42845	5.05497	3.17341	3.77709	4.26942	8.57179	4.84197	6.94337	5.83259	6.43423	5.771	8.94941	7.97517	5.34896	5.25179	4.7705	4.38301	6.71641	4.79401	4.01416	7.72339	6.8126	6.72287	4.51235	5.92442	7.12085	6.91674	4.79888	5.11162	10.7137	8.03429	4.72642	6.38237	8.08605	4.45092	4.6115	6.64369	7.80738
SRC	3.53477	3.78143	3.19969	5.26718	3.10846	2.43649	3.92938	2.61047	3.68108	4.68712	1.6292	3.11883	1.78647	2.74885	0.780491	1.95698	3.98374	4.00263	4.59664	7.93444	2.98819	3.7601	5.24461	7.54128	4.34441	3.8159	4.29161	3.17919	6.28313	2.15366	3.54802	2.92806	5.51664	4.68193	1.59897	1.7226	4.73595	2.075	4.10907	3.04074	3.80646	4.73186	3.8861	6.67964	3.78564	4.05108	2.78961	3.73332	3.56642
PPP2R5A	7.15367	4.1996	5.68089	8.63822	6.13039	6.49138	6.15968	5.17071	7.16983	3.40371	4.31008	3.37845	4.93557	6.44507	4.95374	6.64263	4.7816	4.59722	4.01626	4.85782	6.95858	3.50939	5.54912	3.47653	6.56092	5.44675	5.78484	4.24295	6.59764	3.25864	6.56141	5.05196	6.08041	5.81613	5.42202	3.60468	4.60674	2.93436	9.62342	4.28281	5.91414	3.87254	5.27418	3.92121	7.30114	5.47761	3.13889	4.66953	6.45854
RASAL2	1.98944	4.40532	4.33978	5.3974	3.57127	2.05188	4.70899	2.20961	4.74546	3.34409	3.78404	1.74157	3.61035	4.1566	3.91985	2.21553	2.33565	6.55216	4.57606	3.54801	1.77697	4.94534	6.25334	6.39434	4.09068	3.8033	3.86611	2.4373	5.07333	4.12593	5.57967	4.41531	6.2253	2.99207	3.68101	2.53594	6.57578	4.68799	3.49392	1.86117	3.20199	4.67213	2.30685	2.80258	3.54052	2.85389	4.88166	4.04279	4.33449
LYN	5.29652	4.57808	8.09882	6.53164	6.23025	2.39739	7.95358	6.1348	6.85854	7.24542	8.06923	6.17457	6.50231	5.60569	3.88274	4.3492	6.39234	7.77601	4.49461	7.6157	5.74229	5.2923	2.06041	6.29504	8.37956	5.99648	7.5869	6.93851	6.27517	6.96291	6.24647	11.041	7.40097	6.94935	5.96454	3.80764	6.0025	8.3483	5.21088	7.84461	5.08515	4.98728	7.48748	7.21848	7.69416	5.11611	5.80826	4.04838	6.37206
SHCBP1	4.26955	4.61769	4.85762	6.05578	7.3557	4.47302	3.60486	3.38436	3.9089	4.90131	4.57651	4.21477	1.93356	0.28044	1.1271	1.99801	5.8548	4.74716	3.90078	4.00243	6.04492	6.32049	4.88173	4.70328	1.24475	3.72926	4.11364	3.57879	5.13734	4.18122	3.15514	5.97773	6.87312	5.73782	3.73341	6.98378	5.90185	5.03442	5.57598	5.55156	4.23868	5.96435	5.86809	7.86544	5.54371	5.28389	5.2013	2.70352	4.80025
GAB2	4.60931	8.70906	5.55082	3.0177	6.3838	3.11545	2.89283	5.40078	6.67908	5.47109	5.16186	2.60367	6.42296	6.57045	6.57765	3.94191	4.05963	3.72829	6.41114	5.2588	4.37311	3.79811	6.61121	5.94434	5.55758	5.2228	3.3072	5.98875	4.46474	5.7275	4.75704	5.34338	8.20879	5.3505	8.48111	5.48095	7.47739	7.97581	5.03893	5.5499	3.41286	7.90715	7.42666	3.33741	4.95974	5.26709	6.23055	6.31166	5.55762
GAB1	3.05954	0.94124	3.912	2.48994	3.97869	3.3251	2.40549	4.66069	5.20104	5.05288	4.19515	1.50626	6.02878	5.85031	6.70285	7.4649	5.88606	4.80137	4.72606	4.43984	3.74913	4.01679	7.12552	2.75001	5.05567	4.49371	4.06113	4.79226	4.62951	5.0642	3.87717	2.87309	2.67237	4.38388	3.93615	3.80842	6.00929	4.77532	3.45536	4.91079	5.04869	1.81958	3.10519	3.0277	5.24355	4.57289	5.31237	3.29961	5.59383
PLCG1	1.94088	3.73364	3.20684	3.92834	4.21869	3.81149	3.04422	2.63208	4.91899	4.82729	3.79518	4.36004	4.06755	5.09187	5.1882	1.87515	3.98693	3.93615	5.21472	6.12352	3.02408	3.29486	8.50192	5.1266	3.64616	3.46974	2.99978	3.60921	4.97562	5.01228	4.19147	4.38084	2.53369	4.80564	3.23014	5.19176	6.69089	5.6345	2.42115	6.25936	5.72604	6.69541	4.78493	3.57847	5.09207	3.68435	4.60524	7.83238	5.13369
ITGB4	5.84656	7.86625	5.23164	4.36519	3.61683	2.80061	4.04303	4.09156	5.45645	3.27232	3.61969	2.51315	1.90768	4.24892	1.90928	2.48524	5.22103	3.88472	6.49224	3.94213	3.61585	6.85292	3.0658	5.98448	7.15455	4.219	6.36908	3.77639	6.22185	4.31968	2.18878	3.53614	4.82931	3.92074	2.26791	7.96272	3.65	4.11763	3.74225	3.04764	1.46657	8.02367	5.48562	4.91935	2.33484	5.40811	5.77816	4.59547	3.59071
EPS8	7.61354	8.262	8.11008	7.39825	6.04274	4.2001	4.19028	7.46373	7.3411	7.68207	8.13155	8.22383	6.22221	7.69816	4.96903	6.50294	7.94549	6.8288	9.60231	7.96672	9.63075	9.99796	7.20724	4.93354	7.80582	7.32987	8.23679	6.12998	6.37333	6.30429	9.23767	8.99651	10.7003	9.95399	5.27259	2.00995	8.71396	7.14157	6.40425	3.51675	10.1366	8.70096	6.9505	10.8753	6.72099	7.62005	8.51953	8.29404	6.85542
[truncated: 610 more columns]

## Sheet: Figure 1c
Figure 1c （left）
	The normalized data of Shc1-binding proteins in 16 gastric cancer and corresponding adjacent normal tissues detected using mRNA microarrays
	Adjacent normal tissues																Cancer tissues
	1	2	3	4	5	6	7	8	9	10	11	12	13	14	15	16	1	2	3	4	5	6	7	8	9	10	11	12	13	14	15	16
SHCBP1	-1.98948	0.0285492	-0.467674	-1.85249	-1.74609	-1.35898	-1.54189	-1.23867	-1.62094	1.004	-1.8152	-0.389265	-0.0285492	-0.749252	-0.761403	-2.59038	1.17642	0.180505	1.57384	0.79995	-0.0900221	1.3904	-0.109394	1.39056	0.52429	0.86085	0.898763	0.344784	0.191448	0.833017	0.970535	1.12883
LYN	-2.06362	-0.281135	-0.783787	-1.1663	-1.84409	-0.711515	-0.443943	-1.69364	-1.6776	-0.0810342	-1.60661	-0.172675	0.578191	-0.378524	-0.264526	-2.37717	0.0918431	0.373298	0.560284	0.491211	1.44794	0.665802	0.165995	0.264667	0.58399	0.0810342	0.500912	0.100191	0.875396	0.611735	-0.2537	0.813806
JUP	-1.68034	-0.419862	-0.437358	-0.476106	-1.45751	-1.54551	0.284159	-0.493306	-1.0905	-0.066699	-1.22622	0.24858	-0.0118561	-0.157343	0.0933619	-1.92322	-0.378631	0.516444	2.10691	1.38816	-0.986746	0.659431	-0.148053	1.22273	0.678401	0.37227	0.568487	1.70162	1.00093	0.292705	1.04593	0.0118561
EPHA2	-1.4684	-0.562973	-1.11015	-1.24038	-1.19784	-1.49128	0.792185	-0.55365	-0.982277	0.114379	-0.717795	-0.133711	0.0971265	-0.656072	0.204874	-1.37014	0.19113	-0.421442	0.713335	1.81461	-1.54349	0.664748	0.05757	0.325449	0.0725431	-0.05757	0.941572	1.72771	0.776058	-1.30042	1.16751	0.77149
RASAL2	-0.582514	-0.171458	-0.12552	-0.459102	-0.677987	-0.786996	-0.134916	-0.988204	-0.706159	-0.265235	0.410144	0.544406	-0.701074	-0.581978	-0.398417	-0.735311	1.01465	-0.0939119	0.460646	1.29358	-0.120274	0.163117	0.337422	1.65996	0.12163	1.01857	0.364184	1.63462	0.554611	0.0939116	1.04479	0.0939116
GRB7	-0.962036	0.0329504	0.329423	-0.776864	-0.813897	-1.15521	-0.249862	0.200555	-0.764005	0.10977	-0.605788	-0.506315	-0.0844064	-0.295595	0.358823	-0.986158	-0.276786	0.27549	1.84801	0.434225	-0.74766	-0.151083	-0.618233	1.16746	0.928183	0.0680656	0.277298	0.996874	1.1061	0.171113	0.298131	-0.0329504
HER3	-1.67932	0.174163	0.366206	-2.00309	-1.95246	-1.78391	0.129455	0.283921	-1.63339	-0.17522	-2.81768	0.0533771	0.134251	0.353315	0.273872	-2.50781	-1.16338	0.763521	-2.04557	-0.152788	-1.43734	-0.0489583	-0.36804	0.073988	0.20802	-0.561385	0.563972	0.435413	0.180557	0.0489588	0.716785	-1.87471
Src	-0.680675	0.0217876	-0.000921726	-0.28147	-0.514555	-0.589043	0.14155	-0.3098	-0.268907	-0.106266	-0.657121	0.361163	0.24668	0.00775003	0.323125	-0.701896	-0.256648	0.219386	-0.416583	0.000921726	-0.263076	0.0279188	0.358964	-0.231431	0.141171	-0.207805	0.366387	0.11142	0.382531	0.744979	0.92768	-0.405244
EPS8	-0.449898	-0.199126	-0.556683	-0.637911	0.126229	-0.630738	0.797071	-0.236323	-0.986517	0.358002	0.0300641	0.281122	-0.145442	-0.0406389	-0.0300641	-0.289397	0.564364	0.622473	-2.43678	0.475882	-0.495469	0.704725	0.0328493	0.914086	0.553104	-0.031795	-0.278584	0.976079	0.130973	-1.09955	0.221606	0.641099
PTPN11	0.0863504	-0.307424	-0.255048	-0.0417938	-0.218039	0.161651	-0.214427	-0.273843	0.318465	-0.0737376	-0.0995655	-0.177667	-0.261052	-0.0535228	0.10646	0.657864	0.25542	-0.323287	-0.155941	0.334941	0.0646138	0.239326	0.08582	0.350876	-0.286135	0.842908	0.69307	-0.128847	0.0417938	1.0008	0.548069	-0.213887
ITGB4	-0.28841	0.0191379	0.0380678	-0.551577	-0.171149	-0.482113	0.204094	0.231557	-0.292941	-0.0147514	-0.0370798	0.191429	0.156813	0.0318432	-0.0676756	-0.205833	-0.104879	-0.026042	0.706868	0.525169	-0.447601	0.389379	-0.204317	0.137445	0.00416708	0.0605974	0.0311975	0.130819	-0.0542555	-0.446435	-0.00416756	0.41901
Grb2	0.0815716	-0.00183678	-0.171462	-0.0141172	-0.018322	-0.0737925	0.00993252	-0.201632	-0.115235	-0.0254183	-0.198199	-0.0255423	0.0818901	-0.112744	0.0909452	0.162446	0.110957	0.124685	-0.177605	0.223706	0.374466	0.0455542	-0.0365324	-0.446203	0.0421915	0.257941	0.189093	-0.00913715	0.00183678	0.156979	-0.0687933	0.530088
INSIG2	-0.148767	0.606434	0.399435	-0.336314	-0.381348	-0.473531	0.185681	0.681006	-0.453599	0.199783	-0.754529	-0.0794048	0.317197	0.0413175	0.0133281	-0.45691	0.339817	0.536654	0.417784	0.646065	-0.37885	-0.0762939	-0.82067	0.00766039	0.404066	-0.220411	-0.0929012	0.356121	-0.0721688	-1.09003	-0.00766087	1.25123
CBL	0.324131	0.053637	-0.34683	0.614414	0.147769	0.205509	-0.6285	-0.405652	0.3585	-0.324444	0.00937319	0.0729537	-0.378121	-0.405402	-0.285205	0.282984	0.368208	-0.00937319	0.584841	0.505505	0.568356	-0.608594	-0.38342	-0.276075	-0.705462	-0.0470681	0.333306	-0.0556126	0.143009	-0.0121474	-0.0579314	0.529472
SOS1	-0.235831	-0.0364504	0.0613661	0.568104	-0.691106	-0.187762	0.210469	0.496132	-0.346782	0.0364504	0.596894	0.269835	-0.148147	-0.102999	0.269261	-0.296138	0.147338	-0.319131	-0.268296	0.254059	-0.137185	0.135293	1.06245	0.36894	-0.0761433	-0.287849	0.554688	0.41617	-0.199544	-0.113018	0.301112	-0.50824
SH3GL1	0.0122042	-0.0356469	-0.0985885	-0.0842114	-0.0939822	-0.0505633	0.381729	-0.0679679	-0.24429	0.314958	-0.00380182	0.244864	0.0171347	0.00380182	0.0582085	-0.0213103	0.222666	0.222024	-0.0691476	-0.404189	-0.1156	0.324645	0.0300646	0.0570731	0.660727	-0.0227342	-0.183127	-0.0491486	-0.405339	0.196065	0.0523462	0.0432363
PLCG1	0.0204692	-0.563346	-0.233041	0.851681	0.619768	-0.105453	-0.177956	-0.273031	0.00946379	-0.180693	0.272948	0.0650811	-0.23217	0.0511808	-0.136937	0.165647	-0.088141	-0.862657	-0.39608	-0.417985	0.0422978	-0.510885	0.258413	-0.0994925	-0.170523	0.00168705	0.125706	0.416797	0.603905	-0.00168705	0.86286	0.0400639
PPP2R5A	-0.412489	0.843886	0.776038	-0.481594	-0.7909	-0.155401	0.742684	0.895874	-0.134884	0.0114841	-0.027523	0.362777	0.224452	-0.0858765	0.444087	-0.513898	-0.552484	0.826024	-0.829008	-0.00885391	-0.528074	0.0737286	0.433023	0.238279	0.00885391	-0.0957174	0.689217	0.61857	-0.241612	-0.190953	0.469835	-0.298209
GAB2	0.0372577	-0.00465012	0.0436468	0.52771	0.0611329	-0.0725031	-0.133646	-0.0299444	0.0731459	-0.46916	0.597509	0.0194654	-0.240864	-0.345157	-0.411224	0.00465012	0.321629	-0.0256753	-0.276292	0.310715	0.100506	-0.837784	0.221086	-0.602417	0.00567532	-0.337661	-0.147514	0.290418	0.0753322	-1.23377	-0.250923	0.830142
PRKRA	0.852139	0.0124755	0.0913982	0.708305	0.683951	0.935202	-0.251109	-0.0861602	0.376823	-0.356548	0.0434241	-0.261648	-0.380723	-0.324028	-0.193504	0.839075	0.0853252	-0.25538	0.241283	0.197132	-0.103426	-0.346154	-0.188492	0.0637393	-0.258132	-0.174599	-0.119852	-0.00329447	-0.359846	0.00329494	0.12489	0.0943899
MAPK14	0.251152	-0.0541291	-0.141323	0.765656	0.937787	0.345784	0.253691	0.0261545	0.573022	-0.114063	-0.121778	0.104439	-0.199601	-0.0261545	0.108821	1.18989	-0.307616	0.0757427	-0.511807	0.15449	-0.045948	-0.216766	-0.485107	-0.37581	0.147485	0.202921	-0.19725	0.207892	-0.120545	-0.962938	-0.0936837	0.0346971
EGFR	-0.105941	-0.574916	0.291671	1.59917	0.706385	1.07076	0.0392098	-0.137837	1.52424	-0.0392098	0.771915	1.15671	-0.507687	-0.207316	0.0786753	0.323506	-0.690661	-0.478042	1.43369	0.555497	-1.35333	-0.144463	0.116628	-0.457982	-0.212945	-0.377329	-0.0715923	0.0680175	-0.155364	0.106644	-0.435405	0.623007
GAB1	0.888905	0.100635	0.300659	0.821051	0.547965	0.59358	-0.228481	-0.100025	0.953091	-0.0394249	0.258499	0.0604019	-0.22548	-0.042747	0.0100365	0.867473	0.108877	0.0594664	-0.799543	-0.310159	-0.494215	-0.354799	-0.132536	-0.17567	0.0197015	-0.425573	-0.638865	-0.627852	0.15117	0.000990868	-0.000991345	-0.433694
Figure 1c （right）
	The raw data of SHCP1 in 16 cancer and corresponding adjacent normal tissues detected using mRNA microarrays
	Adjacent normal tissues	Cancer tissues
1	12.9567	46.6674
2	27.507	40.0244
3	22.2527	53.6338
4	12.9352	35.2378
5	11.0744	21.1825
6	11.8179	64.5995
7	22.3618	27.9554
8	17.1043	67.2589
9	14.3275	47.8003
10	55.1054	32.5244
11	14.7149	47.1248
12	25.036	34.0016
13	34.4607	22.65
14	22.3244	40.8738
15	21.6163	47.4943
16	12.8084	47.6753

## Sheet: Figure 1d
Figure 1d
	A Venn diagram showing the overlap of Shc1 binding proteins, HER2 correlated genes and cancer upregulated genes
Shc1 binding proteins	HER2 correlated proteins	Cancer upregulated proteins
EGFR	HER2	ESPL1
HER2	PGAP3	C1orf106
HER3	MIEN1	GOLT1A
Grb2	GRB7	BYSL
JUP	WIPF2	CXCR4
EPHA2	STARD3	BID
ABL2	JUP	IRAK1
INSIG2	POLDIP2	CYBA
PRKRA	CDK12	ARHGAP11A
PTPN11	TMEM63A	CXCL3
SOS1	LAD1	PLAU
SH3GL1	PCYT2	TMEM139
TCF2	PSMD3	EHF
CBL	RAB25	KLK6
DDR1	PTPRF	GDF15
PAK	TMEM63B	TPX2
GRB7	CISD3	EPB41L4B
ABL1	ORMDL3	MMP7
MAPK14	EPHA1	DEPDC1B
Src	SSH3	C15orf48
PIK3R1	IRF6	IGF2BP3
PPP2R5A	RAB11FIP4	TRIB3
RASAL2	ACACA	SERPINB5
LYN	PVRL4	MLF1IP
SHCBP1	LLGL2	CCNB1
GAB2	RNPEP	HMGB3
GAB1	MRPS18A	LEPREL4
PLCG1	TRAF4	C20orf24
ITGB4	ARRDC1	RAB3IP
ISR1	KIAA1522	MREG
AXL	RASSF7	DSP
EPS8	FAM83A	MMS22L
	CTTN	CEACAM6
	MRPL14	MET
	C1orf106	SFTA2
	ST14	SOX4
	ARHGAP27	SLC12A8
	CNOT11	GK
	PRRG2	ANP32E
	ITPR3	BIK
	SREBF2	EPT1
	F11R	RFC3
	ALS2CL	TTF2
	MSL1	CCDC34
	C6orf132	GEN1
	FAM83H	BRCA1
	SLC2A1	CDC25B
	ASL	GINS1
	HNF4A	PAPSS2
	SLC52A3	CLDN4
	DOK4	LMNB2
	ABCF3	EPHA2
	AGPAT2	COL1A1
	GPR35	CD55
	MLLT4	ADAMDEC1
	ESRRA	DSCC1
	HDHD3	ANLN
	ERAL1	CALML4
	SERINC2	BIRC5
	EPS8L2	SELL
	SRC	TSPAN13
	ITGA3	ANXA13
	ENTPD6	DPP4
	PLEKHA6	KNTC1
	PRR15L	KLK8
	ELMO3	CCNE1
	CBLC	LPGAT1
	DAGLB	FOXM1
	LARP4B	HENMT1
	ATXN7L3	CORO2A
	COASY	EZH2
	PWWP2B	APOE
	SLC25A1	ATP11A
	CCHCR1	ARL5B
	SDC1	SNORA21
	MYH14	PLEKHG4
	MPST	LILRB4
	AP1M2	TRIM31
	IQGAP3	BORA
	SPINT1	CDK1
	SLC27A4	CTSL2
	SEMA4G	FOXC1
	SFMBT1	LAMP3
	TACO1	FNDC1
	FAM222B	LLGL2
	PKP3	CHEK1
	ACAA1	KIF11
	SLC16A5	SKP2
	DTX4	TNFRSF10A
	METTL13	MYO5B
	POR	TNFRSF11B
	COA3	DENND1A
	SLC25A39	EFNA4
	LSR	MZT1
	TMEM79	RACGAP1
	MROH1	TRIM29
	NR2F6	CENPH
	SLC25A10	CDS1
	PRSS8	TOMM34
	ZDHHC9	NPM1
	AIM1L	PPAP2C
	GRTP1	ELF3
	ATP11A	ASS1
	NSDHL	ASF1B
	FOXK2	RPS27A
	SPRYD4	BAMBI
	ZDHHC5	PIK3AP1
	CLCN2	HAUS6
	PPP1R16A	LIF
	SAMD12	TAP1
	KDF1	CDC25C
	YDJC	ERO1L
	TLCD1	TMEM87B
	TOMM34	AIM1L
	VPS25	AGT
	KRT19	ZNFX1-AS1
	GTPBP2	TMEM33
	IDH1	CDX2
	EPB41L1	CDC6
	DHCR7	COL7A1
	ZBTB7B	DSG2
	FAM83G	SAPCD2
	BRMS1	IRF6
	ANXA9	CST1
	DNPH1	KIFC1
	FBXL19	GLA
	PRR15	ZWILCH
	LASP1	SERPINA1
	ITPA	MASTL
	SMARCD2	KLHL7
	LOC100287525	GMFB
	GTF3C2	SMC4
	TKT	SNX10
	CCDC64B	RCC2
	GRHL2	AHCY
	LINC01137	DBF4
	LSM12	AURKA
	RAPGEFL1	CLDN7
	HER3	KIF14
	TRAF7	KRT15
	PPP4C	PERP
	PAK4	MSX2
	ABHD16A	TRMT6
	HDGF	LACTB2
	ELF3	DHFR
	NPAS2	FAR2
	MAL2	MAD2L1
	LRRC16A	ANXA9
	EFNA4	NEK6
	UNC93B1	FAM83H
	RRNAD1	ARNTL2
	GLYCTK	CDH17
	MARK2	SERINC2
	RANGAP1	ZC3HAV1
	CERS2	AURKB
	MAD2L1BP	TFEC
	SPATA2	CKS1B
	DGAT1	PPP1R1B
	PRKCZ	LAMB3
	SLC52A2	LEF1
	PEX16	MTHFD2
	PIGS	SOX9
	DHX8	KIAA0226L
	XPO5	OAS3
	FDFT1	CTSS
	ERGIC3	CTSB
	GSDMB	OAS1
	FUK	DDX39A
	RUSC1	PDSS1
	ARMC7	GRHL1
	CNKSR1	AIM1
	PPME1	BMP8A
	MED20	KIF20B
	IFRD2	AMMECR1
	STK35	CENPL
	RAB40C	BLM
	ARHGEF5	SH3KBP1
	SCAP	COL5A2
	NFYA	KIF4A
	PLEKHG6	METTL7B
	MTX1	NCAPG2
	ESRP1	S100A14
	PCDH1	IL8
	ARHGEF16	HOXA10
	MMP15	PCNA
	FARP2	THY1
	OXLD1	PTK7
	ACOT11	ASCL2
	POLR1C	KRT8
	EVPL	MAP7
	OTUB2	OSBPL3
	LANCL2	PHF19
	TSEN54	TMPRSS4
	HEBP2	MARVELD3
	MROH6	ETV4
	HSBP1L1	CAPG
	AATF	CCL20
	GSTP1	SPP1
	CC2D1A	PARPBP
	FAAH	SPIN4
	HUS1	WNT5A
	GRHL1	EMR2
	PPP1R1B	LGALS4
	TTC22	RAB11FIP4
	TMEM177	KIF2C
	TTLL12	SQLE
	ANKS6	OLR1
	TOR1AIP2	MCM10
	AVL9	FBXO5
	TOR4A	SLMO2
	LYPLA2	GPRC5A
	G6PC3	FCGR3A
	USH1C	IL18
	C14orf1	C1GALT1
	TMEM223	MSR1
	AKAP1	USP43
	TMEM139	KCNK1
	NELFCD	IL17RB
	AC024560.2	CENPA
	MAPK13	GCH1
	CORO1B	NDFIP2
	EBP	TYMS
	ZDHHC12	DNA2
	CARD14	FAM199X
	ARFIP2	CDCA7
	LOC100310756	MELK
	VPS72	MXRA5
	TPRN	SFN
	MYO6	MUC20
	ANO9	DLEU2
	CORO2A	EPSTI1
	SLC25A13	RNF43
	ASPSCR1	CDC20
	NAT9	CENPN
	KLC4	ACSL5
	YIPF3	PRSS3
	ALG3	CDKN2B
	C16orf58	RAB25
	DNAJC5	HN1
	MRPL24	ZWINT
	FAM129B	ABRACL
	SUMF2	TRIM14
	TMEM141	NDC80
	LEMD2	ITGA2
	SPINT2	VAV2
	LDLRAP1	TFRC
	SPR	QPCT
	HNF1A	BCL11B
	ACLY	PLK4
	ARHGAP39	H2AFX
	IGSF8	OIP5
	DESI1	CCNA2
	KIAA1217	S100A16
	SLC9A3R1	TIMP1
	TTC7A	GTSE1
	TUSC2	KDELR3
	CANT1	PI3
	PLCD3	BUB1
	B3GNT3	E2F7
	PRSS22	SLC6A14
	SPIRE2	PCSK9
	ADAP1	POLQ
	DPP3	GPR160
	MFSD10	NUF2
	BDH1	PBK
	LINC00857	RCC1
	ZFP64	CD86
	RECQL5	TNFRSF12A
	LNX2	TNFAIP3
	NT5C	PANK3
	FLAD1	PRR11
	NUDT16P1	SKA1
	UBAC2	MMP1
	PSD4	TRIP13
	PDP2	S100A11
	TPRA1	NEB
	KLF5	TROAP
	FAM109A	CDCA5
	KIAA0100	TNFRSF25
	AGRN	CDC7
	INTS5	STMN1
	DHRS11	UBE2T
	NIPSNAP1	SLC2A1
	C6orf136	CHMP4C
	INADL	CD68
	DNM2	EPCAM
	SHARPIN	EPHA1
	PNKD	CKS2
	PRKCA	BCL2A1
	LETM1	ISG15
	HOXB9	TDP1
	EPS8L3	AVL9
	MFSD9	CCRL2
	ACTL10	ECT2
	TAF8	DEPDC1
	MOGS	FAM60A
	GRIN2D	KIF23
	STK24	MMP11
	AIMP2	VDR
	SMURF1	ANXA2
	TJP3	CDH3
	GMEB2	C11orf82
	TMEM97	SKA3
	TTLL4	SLCO4A1
	E2F4	NCAPH
	PTPN3	IQGAP3
	RTKN	SDS
	RAB17	PDZK1IP1
	OSBPL2	COL3A1
	SLC39A4	TK1
	SHROOM1	GGH
	LRP5	BRI3BP
	GSK3B	SGPP2
	MYO19	LMO7
	THEM6	IDO1
	PRSS3	HMOX1
	APH1A	FCGR2A
	RAB1B	TMEM45B
	PPL	NIP7
	S100A16	TMEM158
	C1orf131	SMC2
	TMEM125	FAM108C1
	CAMKMT	SHCBP1
	DHCR24	PRPF4
	CHKA	PRKCZ
	HN1	CENPE
	MPZL3	CCL18
	OTUD7B	ASPM
	FADD	SERPINH1
	ABCC3	UBE2S
	CHMP4C	TMEM65
	MGAT4B	PCDH1
	CDK16	SPAG5
	CSNK2A1	BRCA2
	APEH	CD24
	ITGB4	PLEK2
	DOLPP1	FAM83B
	TSPAN3	LYN
	FAM199X	MSL3P1
	EIF6	INHBA
	MLX	CDCA3
	ZNHIT2	IFI6
	TMEM184A	AGRN
	RBCK1	SLC5A6
	GPR39	ATAD2
	HARBI1	KLK7
	TRIM2	PTBP3
	C9orf16	TACC3
	DAG1	TREM2
	C1orf74	LY75
	ASB13	CLDN3
	SMG7	PABPC1L
	SLC39A9	STIL
	PIGO	UBE2C
	LSM14B	CPXM1
	GPR115	TFDP1
	DHRS13	MND1
	TMEM8A	ZC3H12D
	BYSL	SNX5
	PLCB3	DMBT1
	NFKBIB	C12orf5
	ZFPL1	GINS4
	HMGA1	ZDHHC9
	TIGD5	FXYD5
	C16orf13	SRPX2
	SOX9	CTLA4
	CWC25	CCNB2
	TMEM54	POLE2
	USP21	PRC1
	SLC29A2	PDX1
	TRIM11	SDC1
	OVOL2	CASC5
	GPRC5C	CEACAM5
	POLD2	SRD5A1
	NOL10	PSAT1
	OVOL1	FUT3
	RAB11FIP1	FIGNL1
	LMTK2	TNFSF13B
	CDC6	LRP8
	PARS2	CENPW
	VPS37B	TRABD2A
	CEP170B	NFE2L3
	BPHL	CKAP2
	SLC22A18AS	CEP55
	APEX2	PDZD8
	SIRT7	HTATIP2
	C1orf226	EML4
	FAM86C1	SLC35A2
	GIPC1	IFI30
	ANXA4	HM13
	MAP3K9	PLSCR1
	ZNF7	HK2
	ALG1	RRM2
	APOA1BP	LIPG
	FBXL6	MDK
	DUS1L	MUC17
	SMG5	KLF5
	ACVR1B	TOP2A
	PERP	TACSTD2
	ARF5	FEN1
	G6PD	GJB2
	PPP1R26	CXCL9
	CRCP	TUBA1C
	FBXL20	HELLS
	PPIA	FANCI
	C2orf72	MOCOS
	ZNRD1	SPINT1
	LMO7	PLBD1
	RPIA	SLC16A3
	BLOC1S3	ZNF367
	PMM2	CCNE2
	ACP6	CDC45
	BPNT1	PRR5L
	SETDB1	PMAIP1
	ZDHHC3	IER5
	YIF1A	IL22RA1
	BAIAP2L2	MAPK13
	TRUB2	MTHFD1L
	POLR2H	C2
	PTGES2	CXCL1
	SMIM22	ARPC1B
	EFNA1	WDHD1
	LRRC8E	CHEK2
	CYHR1	PLA2G7
	MTA3	MCM2
	RHOD	KRT18
	GTF2IRD1	MACC1
	DNAJB12	MCM4
	VIPR1	KIF18A
	STAMBP	DCAF13
	MYRF	DDC
	NUDT16L1	TNFRSF11A
	PXMP4	ANPEP
	NCKIPSD	KIF15
	EXOSC7	FGFR1OP
	PTPRU	APOC2
	TMEM53	PHLDA2
	FRK	GGCT
	LINC00470	CEACAM7
	C6orf223	MSH2
	FGFR1OP	ST14
	UMPS	CEBPA
	ABCF1	NABP1
	TSSC1	TFAP2A
	TUBB4B	BUB1B
	SLC50A1	TIMELESS
	ALDH18A1	OLFML2B
	GTF3C5	KRT7
	TEX264	S100A10
	CMTM8	DLGAP5
	ZDHHC23	ABHD11
	PVRL2	HJURP
	PEX26	RAD51AP1
	DPM2	HSPH1
	ABHD11	ESCO2
	CHMP1A	ESRP1
	DNMBP	CXCL10
	PTBP1	CRIP1
	LRRC1	SLC7A7
	EIF2AK1	RNASEH2A
	NSFL1C	SERPINE1
	SCAMP3	SLC39A8
	FAM110A	MKI67
	STX3	DTL
	RPS6KB2	JUP
	S100A7A	ABP1
	UBR4	MSLN
	ATP13A2	LOX
	SFXN5	SULF1
	GOSR1	SLC39A10
	FASN	CDCA2
	NOP9	SNORD17
	TADA2A	MEST
	PHB	RASAL2
	TMEM41A	FERMT1
	PRUNE	PAICS
	DGCR2	KLK10
	URGCP	IL32
	SLC7A1	RPS6KA1
	TEX261	LSR
	TMEM101	SLC7A1
	ADRM1	HMMR
	CABLES1	LAMC2
	CLMN	LY6E
	PCBD1	HOXB9
	PRCC	RARRES1
	DDB1	LAPTM5
	EIF3B	EXO1
	SLC5A6	RPP25
	WDR74	CFB
	RRP36	AJUBA
	SFTA2	PTPN3
	PPARA	PKDCC
	TPMT	UPP1
	KNOP1	RHPN2
	WDR34	HOOK1
	HID1	CCNF
	XYLB	NMU
	MISP	CCT5
	DCAF11	TBC1D2
	ISG20L2	ERCC6L
	FGFR4	PON2
	C9orf69	KIF20A
	MFSD3	KLK1
	HHLA2	SNRPB
	MRGBP	CLDN1
	TRIM10	ENC1
	AURKAIP1	ORC6
	KIAA1804	SGOL2
	COQ4	FAM54A
	RAB7A	CENPK
	RMND5A	SLC27A2
	EFNA3	MUC13
	C1orf116	ARSE
	AAMP	OVOL1
	TOLLIP	TLCD1
	MIPEP	CCL15
	VPS52	WRAP53
	ABTB2	SEMA5A
	ALDH3B1	IGSF6
	CNIH4	HPSE
	SMUG1	PIGW
	HNF1B	DSN1
	CAMSAP3	SKIL
	HN1L	F11R
	LIG3	TDO2
	ZMYND19	HDGF
	C12orf49	PKP3
	DAK	TMEM2
	BSPRY	CEACAM1
	MSMO1	PMEPA1
	GGTLC1	C15orf23
	SDHC	HOXC6
	CDH1	TMEM48
	AP1G2	HLA-C
	HMCES	GBP5
	RCCD1	NCOA7
	LOC730102	HKDC1
	BCAN	CTHRC1
	CNOT1	UHRF1
	SLC35A2	FAM111B
	MTHFSD	CBLC
	MCRS1	CDKN2A
	IQCE	IFITM1
	SLC39A11	KIAA0101
	LOC101060400	ANXA4
	WDR55	HOXB7
	RALY	AGMAT
	BCL2L1	ATP2A2
	LOC158402	RPS14
	CYB561	ONECUT2
	FAM3A	CXCL16
	BCAP31	TTK
	C1orf35	PGS1
	ACAT2	TRIM15
	PPP1R11	EPHB2
	BZW2	ATP1B3
	TM9SF4	MCM8
	GPS1	PLAUR
	WRNIP1	EPB41L5
	TYSND1	CDKN3
	EIF2B5	CYP2J2
	HR	SPINT2
	CD2AP	CASK
	ZNF341	E2F3
	TACSTD2	NCAPG
	SRPK1	TFF3
	PRKAR2A	COL1A2
	CEBPG	C19orf21
	AMBRA1	RMI2
	ZSWIM1	PVRL4
	GSS	SUSD1
	TMEM45B	MAL2
	COMTD1	APOC1
	UBE2J2	PYCARD
	CCDC51	NEK2
	DGUOK	CENPM
	TAF4	SHMT2
	VARS	GINS2
	APOM	TMEM206
	MACROD1	FAM64A
	CDC42EP4	SPC24
	ATG9A	CENPF
	FZD5	NUSAP1
	AMACR	FAM49B
	SLC22A18	CDX1
	PNPO	FANCD2
	LSM4	S100A9
	PPP2R5D	MMP9
	CASK	STEAP1
	ABCC10	MYB
	PGAP2	CDC25A
	TMPRSS4	CTSC
	FAM83B	CDCA8
	CUL7	ESM1
	SLC15A1	B3GNT5
	ARHGEF11	RAB3GAP2
	MED1	SPARC
	SURF6	APOC4
	KIAA1161	STEAP1B
	CLIC1	RGPD1
	DYNLL1-AS1	GABBR1
	TMC4	DLEU2L
	EFTUD2	SNORA56
	MLEC	DDR1
	BAG6	SAA2
	GALM	C2orf18
	ZBTB9	SAA2-SAA4
	KRTCAP2	LOC100506403
	SIAE	SGK494
	ZNF252P	CCL4L1
	CDR2L	HMGA1P8
	MRPL45	FAM72B
	RNF26	PTTG3P
	RAB5C	ULBP2
	TSPAN15	DKC1
	VSIG10	AREG
	ABHD12	UBD
	RFWD2	HMGA1
	SGPP2	LOC100505813
	ALPPL2	HEATR7A
	JAGN1	LMNB1
	POC1A	LOC146880
	RPS6KA4	TGIF2-C20ORF24
	LSG1	NME1-NME2
	EFNB1	CKLF-CMTM1
	SLC22A5	FCGR3B
	SEC24C	RAET1G
	ZNF592	ANXA8
	TMEM41B	LOC100652949
	MAGIX	FCGR1C
	FAM84B	NME1
	PREP	ANXA8L2
	IDI1	NME2
	MEN1	LOC400879
	BRAT1	FCGR1A
	RBM42	LOC377711
	PSME3	RGPD2
	PTK2	CCL4L2
	CLCN3	FAM72A
	SRXN1	KPNA2
	UBAP2L	LOC100505668
	KCNK5	RAET1L
	PLXNB2	PTTG1
	NGEF	RUNX1
	SLC25A15	AREGB
	AARS2	LOC100652851
	KRT7	APOC4-APOC2
	FDPS	FCGR1B
	TAF10	LOC100506303
	SFTPB	AURKAPS1
	MRPS12	MIR4640
	TSTA3	LOC100653318
	DDAH1	CXCL2
	KRTCAP3	KIF4B
	CSNK1E	SAA1
	PPFIA1	FLJ39632
	ZFAND2B	ANXA8L1
	NOL6	KRT17
	GAN	RGPD3
	MICALL2	ADORA2B
	MMP24-AS1	FAM72D
	MTG2	CKLF
	NAPRT	PCIF1
	PET117
	MUC20
	RNF126
	PPP2R1A
	PYGO2
	RPP38
	SMPD2
	TMEM62
	RP11-874J12.4
	INF2
	PYCR1
	AIFM2
	THRA
	TUFT1
	GALNT3
	MTMR11
	RUNDC1
	DDX52
	TFDP1
	AGFG2
	PLAGL2
	TOMM70A
	WWC1
	PPP1R13L
	ZDHHC24
	DARS2
	PSMG3
	TALDO1
	PSMF1
	DPAGT1
	OSBPL3
	PTDSS1
	SFXN4
	H2AFX
	EPHB4
	MUTYH
	CIAO1
	SOCS7
	URM1
	NPRL2
	EPN3
	MGAT3
	ETV4
	RALGPS1
	CYSRT1
	CCDC137
	E2F1
	SLC45A4
	PITPNM1
	ZC3H3
	HMGCL
	KDM1B
	AKT1S1
	CUL4A
	REXO4
	GSTO2
	MMEL1
	BROX
	GALE
	TRPC4AP
	PIK3R2
	MRPL49
	SLC35C1
	PAK1
	ACSS1
	TBC1D22B
	CNNM3
	CLPB
	PSMB3
	CNPPD1
	ANKEF1
	HGH1
	NT5DC4
	KIF12
	PRR5
	CAPN5
	PMF1
	RABIF
	CLPTM1
	RP11-96D1.11
	EML2
	AUP1
	ETFB
	VAV2
	TMUB1
	CASC2
	RRP9
	C7orf49
	GPR56
	YIPF2
	LA16c-380H5.5
	KRT8P12
	FKBPL
	PPDPF
	POLR1A
	KIAA0319L
	PRPF19
	RARA
	PPP1CA
	CMTM4
	KIAA1919
	CCDC12
	PEX10
	GRM8
	MRPS10
	CARD10
	PRSS3P2
	MRM1
	AMN
	MAP3K13
	FOXP4
	EGFR
	PROSER1
	RAB22A
	SERINC5
	KCTD1
	PHLDA2
	TCF7L2
	BLCAP
	ZNF316
	TONSL
	TRPT1
	DHX30
	ICA1
	TBL3
	CENPO
	TOP2A
	DLG1
	PPIL2
	LOC100652770
	TMED3
	FAM213B
	RNF39
	TNPO3
	NUDT15
	EARS2
	PDZD8
	CLTC
	HKDC1
	CLDN7
	RECQL4
	LOC100505666
	CNNM4
	NUFIP2
	SGOL1
	SLC35F6
	DEDD
	GJB3
	POFUT1
	NAA60
	ZGPAT
	IKBKE
	HRSP12
	ACTR1B
	NKIRAS2
	SMAD6
	OGDH
	TNRC18
	CDCP1
	KIFC2
	ATP6V0A1
	HIST1H2AJ
	WDR59
	CAPN15
	THNSL1
	PCNXL3
	GORASP2
	YKT6
	SIGMAR1
	ADI1
	NELFB
	FLNB
	TSKU
	TXN2
	ALDH3B2
	SCARB1
	RPL7L1
	PRDX1
	GCC1
	WIBG
	CAPN10
	NOXA1
	NFRKB
	LZTS3
	C8orf82
	LAMB3
	C6orf47
	GABRA4
	POGK
	AFG3L2
	NOL12
	RALY-AS1
	NDFIP2
	MCUR1
	CGN
	PAK2
	KMT2B
	AMBP
	NOC2L
	DUSP18
	DPH2
	ARFGAP2
	LGALS3
	URI1
	ACSS2
	RPARP-AS1
	PPM1G
	YTHDF1
	SCRIB
	SLC39A1
	UTP6
	SCYL1
	ZFYVE27
	TTC38
	BAIAP2L1
	WBSCR22
	FAM195A
	HMBS
	GID8
	DDX28
	CLUH
	MRPL48
	UCKL1
	GGCT
	MRPL57
	SHQ1
	KLHL12
	MAVS
	GORASP1
	PAFAH2
	SYNJ2
	SLC37A3
	CDK10
	MRPS17
	PPAP2C
	TUBG1
	CACUL1
	NUDT5
	PVR
	PRKCD
	FOXD2-AS1
	RNF43
	CLN3
	TMC7
	PUSL1
	KRT8
	VGLL1
	CAPN1
	WDR46
	NCSTN
	NDUFS2
	MYO7B
	PGP
	RARG
	PFDN2
	LEPREL4
	NCBP2-AS2
	TSTD1
	POLM
	MED15
	LBX2-AS1
	TRABD
	MSTO1
	HECTD3
	FAM98C
	CRLS1
	PICK1
	HPS6
	RNF40
	CSNK2B
	PIH1D1
	TLDC1
	CHCHD2
	DLG3
	S100A14
	DCTPP1
	ANKRD54
	TNK1
	CCDC120
	GPATCH4
	SKA3
	PTPLB
	OSBP
	TOMM40
	COPZ1
	CRB3
	ACTN4
	MSI2
	BIN1
	EMC10
	DCAF12
	GPRC5A
	ARHGEF39
	C6orf106
	STRN4
	COA4
	TECR
	HES1
	DNMT3B
	RP11-1L12.3
	SLC37A4
	PIGM
	TFG
	GPAA1
	MRPS5
	RAE1
	STX6
	FUT6
	TMEM216
	TOM1L1
	RPRD1B
	RFT1
	YWHAZ
	RPS6KA1
	NIT2
	GLOD5
	RPP25
	ACSF2
	TRIM27
	RHOC
	ACOX1
	BEND3
	SLC39A7
	NUP98
	HSPBP1
	SLC35D2
	AK7
	DNAH12
	DDX56
	SFT2D1
	ITIH2
	EPCAM
	OSBPL10
	SQLE
	METTL7B
	C9orf114
	UCA1
	TSACC
	PUF60
	ACTR3C
	LRRC59
	DHX16
	C19orf33
	AQP2
	PEX13
	LGR4
	TMEM180
	COX8A
	LMAN2
	SLPI
	SNX12
	SSNA1
	CDS1
	VEGFA
	EXOSC4
	COX5B
	CIB1
	RRBP1
	MVK
	LRFN4
	MORC2
	BECN1
	MFSD2A
	USP39
	CYB5RL
	AFTPH
	NMRAL1
	PLEKHA8
	SEZ6L2
	TFB1M
	ZNF213
	TMEM185B
	COPG1
	GGCX
	PIGU
	MECR
	IARS2
	SEMA4B
	AF289551
	UCHL3
	ECE2
	COX6B1
	MTFR1
	MCAT
	PMEL
	RER1
	POP4
	HSD17B8
	RAB3IP
	TMED4
	CTD-2377D24.6
	PMPCA
	TET3
	UBQLN4
	TJAP1
	ALKBH4
	IL17C
	OBSCN
	POP7
	RUVBL1
	RBM33
	TCF3
	FAM132A
	SH3GLB2
	NAGLU
	MRPL38
	IMP4
	MVD
	POLR3A
	SRRT
	ATP5G1
	TM7SF2
	EBPL
	ACOT8
	STEAP3
	VTI1A
	LAMTOR2
	TMEM92
	CACFD1
	NUDT22
	CA1
	PATL1
	CHMP4B
	ASAP2
	ZMIZ2
	C1GALT1
	ZFP41
	CDK2AP2
	EPB41L5
	SLC25A44
	MAN1B1
	TMEM14A
	PLXNA3
	SMAGP
	MVP
	MRPL12
	PYCRL
	ENDOV
	PFKFB2
	EHMT2
	MEA1
	SEC16B
	ZDHHC20
	UGGT1
	UBIAD1
	LOC102724362
	TAGLN2
	PCSK6
	FAM83F
	TCTA
	PPP1R37
	GTF2H4
	PSMD2
	DECR2
	RPP25L
	HYOU1
	EXPH5
	C1orf86
	SLC17A9
	B4GALT7
	C1orf43
	FER1L4
	COX15
	WDR45B
	ARFGEF1
	DHTKD1
	MRPL23
	CPTP
	MST1R
	SMYD5
	ZDHHC16
	GET4
	ACTR3B
	RNF187
	ZNF598
	MINK1
	ACTR5
	TP53I13
	NPC1L1
	ZFPM1
	GNL3L
	KLK5
	SRD5A3
	NECAB3
	MAPKAPK3
	ABHD15
	ACY3
	SLC4A2
	GLE1
	TELO2
	MTFP1
	DCXR
	PPP1R14D
	RCE1
	DIAPH1
	CPSF3L
	KDM5B
	PRR13
	STIP1
	VARS2
	PARD6B
	RTN4R
	PRR7
	C1orf210
	CHD7
	DIEXF
	MAP7
	FBXL18
	NDUFA10
	DSP
	ALG12
	C11orf83
	UBAP2
	CLEC16A
	LRG1
	PDIA6
	PARP4
	SH2D3A
	NAT10
	JMJD4
	SMAD3
	PABPC1
	AXIN1
	RNF167
	STX10
	CEBPZOS
	FASTKD5
	HOOK1
	ARFGEF2
	MTCH2
	OXSR1
	POTEM
	MARVELD2
	OCLN
	PIP5K1A
	FKBP4
	IPMK
	MRPL55
	STRA13
	ZNF282
	DDX11
	S100A11
	PDIA4
	GBA2
	ALOX12
	UBALD2
	ALDH4A1
	HFE
	CLDN4
	SDCCAG3
	HMOX2
	ALG5
	STXBP2
	TRIB3
	LOC100507316
	FGFR3
	C5orf58
	GPRIN2
	C10orf12
	MIR210HG
	NDUFV1
	KATNB1
	FBXW9
	COBL
	AK2
	CCAR2
	TMC6
	RDH13
	TRIM16
	RITA1
	ZPR1
	EIF2S2
	NEK8
	KRT15
	PNMT
	FBXO46
	GDA
	KAT2A
	PPP2R5A
	FANCC
	TRIM15
	ZNF593
	C11orf49
	MALL
	PSMG4
	PTPRK
	COG3
	RP11-493L12.3
	RP11-295G20.2
	SREBF1
	PAGR1
	UBAC2-AS1
	RP3-406A7.7
	CHDH
	TTC39A
	KIF3B
	HEATR1
	ACAD9
	WDR77
	ZDHHC6
	LOC101928069
	VPS33B
	EPT1
	PAX8
	EIF1AD
	HTATIP2
	GNA11
	MRPS22
	MLST8
	PADI1
	HDDC3
	DMTN
	RUVBL2
	CAPNS1
	AGMAT
	URB2
	WDR5
	IDH3B
	SHROOM3
	DDX31
	HIST1H2BD
	RNASET2
	NR2C2AP
	TNK2
	TRIM26
	SLC38A10
	FNBP1L
	UQCRC1
	PEX11A
	C11orf86
	PROSER2
	CDK18
	MOCS3
	AATK
	LCOR
	LOC100289019
	CASP2
	SLC7A4
	RNF126P1
	ARMC6
	TMEM40
	SNRPC
	EIF4E2
	PCCB
	EPS8L1
	RREB1
	LOC101926907
	PDXK
	CLCN5
	LRRC46
	COA6
	RP11-216L13.19
	NFS1
	SCCPDH
	SH3BP5L
	ASCC2
	PPP1R14B
	MARS2
	RP11-672L10.6
	PTPRH
	ADPRHL1
	PTK6
	C1orf53
	TSPAN8
	DYNLRB1
	DSG2
	SH3YL1
	MET
	LAMP1
	DDX51
	SYNGR2
	KLF3
	C2orf47
	LMTK3
	AIFM3
	NUFIP1
	SGK2
	TMCO1
	OARD1
	AP5S1
	ANKRD16
	GLB1L2
	BCL2L15
	LACTB2
	POLR2C
	SSRP1
	TTPAL
	STARD10
	MCM3
	LMBR1
	TJP2
	HIST3H2A
	MTPAP
	RNF6
	PDP1
	FAM160A2
	GJB1
	PLA2G4F
	TRAP1
	SS18L2
	NXT1
	GMPPA
	AREL1
	SH3BP4
	BCL2L10
	MAP3K11
	STK38
	CCDC86
	VPRBP
	PAM16
	TIMM17B
	SP6
	PPP5C
	GIT1
	ZNF3
	MRPL41
	DCAF15
	IGSF9
	DNAJA3
	IFT172
	DDX23
	TMCO4
	MPZL1
	LOC221272
	TUBB3
	MED19
	PLEK2
	ABCB6
	FBXO34
	MYO15B
	RAD9A
	FANCF
	BRCA1
	ADNP
	PLBD1
	ACBD5
	SNRPD3
	IBA57
	HM13
	POLR2D
	CLN6
	AGFG1
	NR6A1
	JTB
	C3orf33
	SERAC1
	MBOAT7
	ZNF777
	FUT4
	EDC3
	SF3B4
	ZNF628
	SH3BGRL2
	KDELR1
	TRPM4
	MTMR14
	TMEM99
	TRAPPC9
	KLHL35
	HOOK2
	DDX41
	PODXL2
	NBEAL1
	BTBD9
	SHB
	CYP2B6
	PRELID2
	PTPN18
	UBR2
	BET1L
	TMEM134
	UBE2Q1
	EXOSC5
	C20orf202
	PIK3C2B
	TMEM127
	MTRF1
	GPN1
	PTCRA
	NOL4L
	ZNF318
	RAC1
	SLC4A11
	RHPN2
	ATP1B1
	TMEM248
	ATP11B
	TOP1MT
	CEBPA-AS1
	SIRT5
	SCAMP4
	VPS28
	L2HGDH
	COMT
	GLRX2
	FASTK
	C1orf159
	AP1S1
	MED16
	LINC00997
	TMEM120A
	TADA1
	INTS7
	MYLK4
	ATP1A1
	CD3EAP
	RAB43
	HSF1
	ATAT1
	WWP2
	PFKL
	RAB20
	C6orf99
	MTMR4
	ADCK5
	TMEM214
	ALAS1
	NCOA6
	LOC100505570
	P4HTM
	WARS2
	FBXO45
	ZNF696
	YIF1B
	OGFR
	HSD17B10
	ERI2
	EPPK1
	TXNRD2
	KCTD5
	TMEM222
	MDH2
	ARFGAP1
	ZNF513
	RMND5B
	RPUSD1
	TAX1BP1
	DNAJC11
	PROM2
	EIF4EBP1
	LOC157860
	DGKZ
	CNGA1
	NAA40
	LOC401068
	RABGEF1
	ICT1
	B4GALT5
	SLC1A5
	CDC42EP1
	UQCC1
	CNPY3
	MRPS18B
	PSEN2
	CASP6
	CARHSP1
	WBSCR27
	SYNPR-AS1
	MAGI3
	IMPDH2
	ZNF165
	APTR
	SMPDL3B
	PON1
	SDF2
	C10orf2
	SRPRB
	DLEU1
	GLRX3
	SPCS1
	UBE3C
	FUT3
	LSM2
	SLC37A1
	AKR1C4
	ARHGAP32
	HIST1H2BE
	LOC101927020
	NMB
	SPHK2
	VHL
	DVL1
	MRRF
	MICALCL
	SLC35C2
	MKKS
	MRPL52
	DNAL4
	ENSA
	PAK6
	SLC39A14
	POMGNT1
	ATF6B
	SLC12A9
	LOC100505727
	ERO1L
	TLE1
	SDF4
	ZNHIT1
	CYB561D2
	EEFSEC
	MAPK3
	MACC1
	LAMC2
	GOLT1A
	AUNIP
	TNFRSF10B
	HAX1
	HSP90AB1
	GAST
	HDAC6
	ANKRD9
	DBNDD1
	PRRC2A
	PNPLA3
	EIF4G1
	AIG1
	SURF2
	RNF123
	TMEM234
	ATAD3B
	TRAPPC6A
	TCEANC2
	MRPS16
	ACP1
	RHBDF1
	NADSYN1
	CCNK
	BUD31
	C4orf19
	MRPL37
	DUS2
	ECHS1
	SIPA1L3
	RASEF
	U2AF2
	PPP2R4
	SLC3A2
	DOLK
	TMEM9
	ANXA3
	NEK3
	PKM
	B4GALT3
	MMAB
	SLC29A3
	DALRD3
	PPARG
	ADAT3
	SAYSD1
	BRCC3
	BORA
	PCSK7
	CCNE1
	BAGE
	RPL19
	SDHAF1
	LOC102725022
	RCC1
	LPCAT4
	FGFRL1
	YES1
	CHML
	MRPS26
	ATG13
	NSUN4
	CCDC85C
	TK1
	ZBTB5
	BCAT2
	TRIM28
	LTBR
	OPLAH
	RALGAPB
	PDSS1
	RCOR2
	PTPN23
	USP49
	FERMT1
	FITM2
	HSPA14
	SPRED2
	ABHD17C
	ZNF57
	REPIN1
	GTPBP1
	NACC1
	QTRTD1
	ILDR1
	GLO1
	RBKS
	LCLAT1
	TRIM31
	PSMD4
	ZNF444
	CFL1
	LRP2
	LOC101929715
	PIP5K1B
	COL9A2
	PPP1R35
	LOC100507564
	PRRG4
	PLCH1
	ATAD3A
	RBM14
	VRK3
	HSD11B2
	ADAM15
	BAK1
	CCDC47
	GATAD2A
	NCEH1
	IL20RB
	RAB40B
	PI4KB
	CDHR5
	CSTF1
	RIPK3
	GANAB
	PAXIP1
	NF2
	GDAP2
	EI24
	SLMO2
	FTSJ2
	S100A6
	DDX54
	RASAL2
	ERMP1
	SEC14L4
	UBL4A
	PLA2G16
	PMVK
	MYO5B
	SPC24
	TLK2
	HEATR2
	SLC44A4
	SH3RF1
	IPO4
	KIF22
	ERN2
	KLF16
	TULP4
	ZCCHC3
	ARHGAP12
	CTPS2
	ANO10
	AMMECR1
	IP6K2
	METAP1
	ETHE1
	RTEL1
	CERS6
	FLOT2
	AP1S3
	CLP1
	UTP14A
	LOC102723847
	PNPLA2
	TP53RK
	SLC25A26
	LONRF3
	DBI
	DIRC2
	NBEAL2
	NDUFB9
	SLC2A8
	HIST1H2BH
	SMEK2
	B4GALT1
	CEBPA
	TMUB2
	PDE12
	RP11-285F7.2
	DAP
	ABCB9
	DNAH3
	SORT1
	CHMP2B
	PIK3CB
	MRPS15
	PUS7
	UQCRFS1
	MEX3D
	PRDX5
	ESPL1
	ZBED4
	PCSK9
	PLG
	TBC1D10B
	ZNF81
	EPN1
	WDR18
	TMX2
	NEK6
	ARPC5L
	DAB2IP
	LOC146880
	PQLC2
	SLC10A2
	COIL
	SND1
	SAMD1
	FOXH1
	SART1
	SENP2
	STAP2
	ZNF205
	KRT10
	PLK1
	TCF20
	CECR5
	INTS8
	MARCKSL1
	FUCA2
	DGKQ
	C8orf33
	TCAIM
	DDA1
	TMEM186
	XDH
	NOP16
	USP19
	HOXB7
	DTYMK
	RPH3AL
	ABLIM2
	MRPL17
	ZC3H18
	PDCD2L
	NQO1
	HIATL2
	TRMT61A
	CSTF2
	TBL2
	MGST2
	ARPC4
	KLK6
	DOCK5
	IRAK1
	GEMIN7
	PON2
	TNFRSF21
	CPT1A
	SLC41A3
	XPO4
	SLC35B1
	MARVELD3
	SRCAP
	GGA1
	SRP68
	PLOD3
	CHTF8
	DNAJB13
	EPB41L4B
	INTS4
	HMGCR
	IL22RA1
	ADCK2
	DNASE1
	TFB2M
	RPS10
	HIBADH
	CHP1
	GABRR1
	TP53I11
	LMNB2
	ZNF787
	COX7A2L
	ZFP36L2
	MGST3
	DGAT2
	CES3
	NBR2
	DLG1-AS1
	CCDC134
	ZNF576
	PLEKHM1
	LOC102723864
	VTA1
	CTBP2
	TFR2
	TMEM254
	OXSM
	CC2D1B
	C16orf70
	AP1G1
	LOC284561
	NDOR1
	SNRPA
	C19orf54
	NUP188
	SNRPB
	ZNRF2
	FTSJ1
	SMOX
	DPM3
	BCL2L13
	BCAR1
	SENP5
	MON1A
	RPN1
	HS1BP3
	NHSL1
	RHBDD2
	PLA2G6
	ERCC2
	EME1
	CHD1L
	SLC11A2
	CNOT3
	PSMB2
	JRK
	SULT1A2
	NIT1
	SERPINB6
	KDELR2
	OR7E37P
	MGMT
	ENGASE
	TARBP2
	COX2
	GFER
	RARA-AS1
	OR7E14P
	SCD
	HDAC1
	SFTPC
	PLEC
	RALBP1
	TWF2
	ABHD14B
	COPB2
	STAU1
	TFAP4
	WDR24
	ARL6IP1
	PLEKHB2
	LOC100130502
	TMEM74B
	NET1
	C1orf27
	LRRC42
	CKS1B
	GPT
	STK32C
	KCNK10
	CCL28
	TP53AIP1
	MGC32805
	TMEM115
	CHCHD10
	PDRG1
	KIAA1958
	PES1
	PEX11B
	TUBGCP3
	MRPL2
	DUS4L
	RNPEPL1
	MPLKIP
	HPS4
	DDX49
	LOC100289094
	TSN
	HGS
	HSD17B1
	TPI1
	MIEF1
	TMEM52
	DDRGK1
	ZNF789
	CHTOP
	TYW1
	LOC100287590
	CCDC43
	BAZ2A
	SLC15A2
	STK31
	OSBPL7
	ZNF212
	EXD3
	ZNF185
	GTF3C4
	SMIM2-AS1
	CHCHD7
	CPSF3
	GRWD1
	ADORA2B
	DCAF13
	TMEM14B
	DAXX
	FURIN
	FBXO2
	SARS2
	PSMA7
	SPICE1
	ORAOV1
	FAM214B
	PPM1H
	NUP85
	VANGL1
	PAQR8
	PEX7
	LGALS4
	GINS4
	GAK
	SYNE4
	TSPAN17
	HOTTIP
	SPAG5
	BCORL1
	DIAPH3
	OLAH
	MEX3A
	FBRS
	SLC12A8
	C11orf80
	DSCC1
	KCNQ1
	GOLPH3L
	USP5
	LOC80154
	GTPBP4
	ARF3
	LRRC73
	DAP3
	LMNTD2
	ZNF408
	COA7
	SEC61G
[truncated: 14,378 more rows]

## Sheet: Figure 1e
Figure 1e
	mRNA expression of identified Shc1 binding proteins in HER2 positive gastric cancer from 7 patients
		SHCBP1	JUP	LYN	EPHA2	RASAL2
Case 1	Adjacent normal	1.06858	0.997762	1.10639	1.05276	1.00329
	Cancer	1.52358	0.988313	0.884445	2.35258	1.49545
Case 2	Adjacent normal	1.04545	1.00103	1.04934	1.1614	1.00002
	Cancer	1.41333	0.878458	0.995966	0.928238	1.12577
Case 3	Adjacent normal	1.04014	1.00315	1.00066	1.0133	1.00368
	Cancer	1.67174	0.84028	1.04101	1.27901	1.03117
Case 4	Adjacent normal	1.15274	0.997889	1.00739	1.01502	1.00355
	Cancer	3.08852	0.944058	1.22651	0.821992	1.18682
Case 5	Adjacent normal	1.00908	1.00146	1.10529	1.0301	1.00304
	Cancer	1.24232	0.848247	0.653341	0.962055	1.13459
Case 6	Adjacent normal	1.06847	1.00117	1.10814	1.00802	1.0005
	Cancer	1.23139	0.94355	1.86089	1.14473	1.20284
Case 7	Adjacent normal	1.0722	1.00334	1.0281	1.05054	1.00254
	Cancer	1.45651	1.1035	0.507363	1.09448	1.25104

## Sheet: Figure 1f
Figure 1f
	Co-immunoprecipitation assays of Flag-Shc1 together with HA-SHCBP1 in SNU-216 cells treated with EGF for the indicated times.

## Sheet: Figure 1g
Figure 1g
	Fluorescence resonance energy transfer (FRET) assay of eCFP-Shc1 and eYFP-SHCBP1 in cells treated with EGF for the indicated times.
	0min	5min	15min	30min	45min	60min	75min	90min	120min
1	0.0630442	0.0110793	0.0539464	0.0766158	0.108271	0.0334909	0.0445428	-0.00843808	0.0168147
2	0.053696	0.0128828	0.0533351	0.0133297	-0.0205626	0.0147598	0.0609814	0.0421099	-0.00140142
3	0.0291937	0.0340829	0.0144603	0.00222058	0.0632634	0.0435984	0.0706952	0.0189482	-0.0179864
4	0.0642153	0.0375046	0.0693752	-0.0142405	-0.0459609	0.015245	0.078044	0.024335	0.00507593
5	0.0486256	-0.00946697	0.0585039	0.0383719	0.00832058	0.104078	0.00533382	-0.0165145	-0.0226414
6	0.0395819	0.0202952	0.0480111	0.0855192	0.0564477	0.0724574	0.101432	0.00667401	-0.0134434
7	0.0656491	0.00572714	-0.0232871	0.0135764	0.04927	0.0588003	-0.0244472	-0.05567	-0.0190855
8	0.0663108	0.0556624	0.0104738	0.0620025	-0.0196954	0.0532675	0.0440298	0.00407149	0.0100334
9	0.00421249	0.0174195	0.0562529	0.0649063	-0.0240976	0.0390806	-0.0539248	-0.0619884	0.0377601
10	0.0514106	0.0102659	0.0356276	-0.00517658	-0.00502721	0.0753679	0.0840685	0.012891	0.0144472
11	0.0505717	0.0409914	0.0529823	0.0148994	-0.0340442	0.0336167	0.02966	0.0711107	0.0346818
12	0.0387923	-0.016569	0.0320639	-0.0813185	0.0180535	0.0374736	0.0435377	0.0477867	0.0144726
13	0.0293049	0.0593507	-0.0586649	0.0610656	0.0235489	0.0191268	0.0181674	0.0594319	0.0207171
14	0.0976341	0.064891	0.016361	0.00955818	0.10576	0.0766584	0.0713904	0.0385521	0.0387078
15	0.096815	0.0689061	-0.00204124	0.0397352	0.0294596	0.0183386	0.0573648	0.0891613	0.0253977
16	0.0775653	0.104927	0.0240004	0.00357475	-0.0419231	0.0705606	0.041137	0.0727566	0.0205788
17	0.0160294	0.0811717	0.0492695	0.0787436	0.00582084	0.0116114	0.0518306	0.00959633	0.0152307
18	0.113443	0.0476303	0.00889039	0.0403469	0.0541172	0.0459051	0.0253889	0.0528591	0.0524237
19	0.0564768	0.0804534	0.0434598	0.0121499	0.10874	0.0193336	0.0456288	0.0370802	-0.0247046
20	0.0625398	0.0347515	-0.0565474	0.0833959	0.037301	0.0210926	0.0790119	0.0453261	0.0407125
21	0.024402	0.0505061	-0.00378965	0.0689477	-0.0108208	-0.020267	0.0310736	0.0623787	0.0369331
22	0.0554681	-0.0400695	0.0534952	0.0711188	0.00594311	0.0515346	0.0523393	0.0182693	0.019465
23	0.0498771	0.0390952	0.0670174	0.0087386	0.100404	0.0570601	-0.0628351	0.104697	0.0374616
24	0.023631	0.0426128	0.062795	0.0365852	0.0223999	0.0121832	0.0532459	-0.0244409	0.0199666
25	-0.0714781	0.0248335	0.0686613	0.0439864	0.0725898	0.0143084	0.00769698	0.0334597	0.0346733
26	-0.0422744	0.0316428	-0.0074157	0.0214469	0.0398103	-0.0218564	0.0902046	0.00674191	0.0614076
27	0.0403164	0.0530661	0.0570647	0.0802174	0.0426194	-0.0305862	0.0344828	-0.00782861	0.0241628
28	0.0364997	0.0944889	0.0588895	0.0513838	0.0366272	-0.0340724	0.0302743	-0.0371977	0.0127057
29	0.0444073	0.0485686	0.00288907	-0.0100568	0.00575846	0.122088	0.0254776	0.0758753	0.0383485
30	0.062368	0.064055	0.0382935	0.0435138	0.047342	-0.00730241	-0.00232698	0.0807636	0.026845
31	0.0940499	0.107425	0.0395688	0.0783321	0.0258048	0.0625471	-0.00569012	0.00507117	0.0409584
32	0.081131	0.0488099	0.0376884	0.031294	0.0723877	0.0611191	0.065239	0.0539299	0.0172246
33	0.0891703	0.0343955	0.0184138	0.0343667	0.0382899	0.0153631	0.0190522	0.0341871	-0.0152537
34	0.0942386	0.0418125	0.0206934	0.0782899	0.0251575	0.0472258	-0.031657	0.0370928	0.0192782
35	0.0623379	0.0882919	0.0662736	-0.00436039	-0.0195881	-0.00746114	0.0996841	0.0444115	0.00627237
36	0.0449007	0.0207571	0.0487564	0.0613934	0.0591353	0.0326456	-0.00552717	0.00668027	0.0221167
37	0.0502686	0.06019	0.0727248	0.0150766	0.0327424	-0.0249491	0.0101586	0.0587343	0.0018024
38	0.098548	0.0183411	0.0804225	-0.00206035	0.00741339	0.0380966	0.0420372	0.0192037	0.0225895
39	0.0639609	0.0489182	0.0559406	-0.0151855	0.0584379	0.0326246	0.0284746	0.0579929	0.0201945
40	0.0432789	0.112597	-0.0183965	0.060835	0.0921369	-0.0321781	0.0554271	-0.013576	-0.00491837
41	0.0556518	0.0272897	0.0539974	0.0305238	0.0932705	0.0378273	0.0290932	0.0319513	-0.0175454
42	0.0531702	0.0558648	0.0244866	0.000156531	0.0459774	0.0251689	0.0228537	-0.00480119	0.0204256
43	0.0971958	0.129001	0.0532447	0.0123215	0.0739443	0.0157701	0.0755922	0.0112682	0.0328209
44	0.0251715	0.0669065	0.0412723	0.0298148	0.10382	0.0325099	-0.0433119	0.0190484	0.0320908
45	0.0552242	0.0591941	0.0560929	0.00302388	0.042153	0.0356259	0.0255372	-0.02731	-0.00449223
46	0.0804008	0.111468	0.00492922	0.0491349	0.0359371	0.0328545	0.0391363	-0.0158418	0.040812
47	0.108154	0.126849	0.0422966	0.0233891	0.0326061	-0.054048	0.0331449	-0.00653607	0.00665771
48	0.0521429	0.0521381	0.00842438	0.00588692	0.0219028	0.0292235	0.0209276	-0.0264721	0.0103529
49	0.0511735	0.0198905	0.0819925	0.00884695	0.0832332	0.0459099	0.0518949	0.0109314	0.0478691
50	0.0445494	0.0866675	0.0603192	0.0364663	0.0399204	0.0476791	0.0463526	0.0574093	0.00752647
51	0.0809756	0.0269463	0.0759616	0.0686459	-0.0487347	-0.000962719	0.0701216	-0.037308	0.0246072
52	0.0826381	0.0681336	0.106838	-0.0102762	0.0725259	0.0599203	-0.00168014	0.00136278	0.0253797
53	0.0842129	0.0695709	0.0105289	0.0540868	0.054041	0.0389916	0.0162859	0.0495162	-0.0206007
54	0.0746643	0.0486205	0.0598393	0.0309205	0.0248924	0.0385533	0.0112956	0.0214899	0.0292651
55	0.0165985	0.0559325	0.0409681	-0.0652646	0.0364978	0.027342	0.0167516	0.045352	-0.00738589
56	0.0173707	0.0455487	0.044939	-0.0097347	0.0097098	0.0588125	-0.0636016	0.0526153	0.0212713
57	-0.0135899	0.107534	-0.00202299	0.0370211	0.0534896	0.0859851	0.0473786	0.024317	-0.0188033
58	-0.0109699	0.0345371	0.0267034	0.0420229	-0.0165172	0.00806587	0.013737	0.056285	-0.00606559
59	-0.0337647	0.056777	0.0327945	0.0461045	0.0720686	0.0437817	0.0887959	0.0140272	0.0311446
60	0.0957046	0.02901	0.0687667	0.0729958	-0.0104535	0.0302847	-0.01623	-0.0401644	-0.0203575
61	0.0972151	0	-0.000996692	0.0484565	0.0369519	0.0286205	0.0257914	0.0184467	-0.00725057
62	0.070011	0.0595872	0.0401648	0.0926195	0.0983266	0.0211174	0.0216633	0.0422645	-0.0149893
63	-0.0197501	0.0573841	0.0416667	0.0637883	0.0397602	-0.0038569	0.0708149	0.00737689	0.00100117
64	0.102351	0.120296	0.0351618	0.0318025	0.0630571	0.00439676	0.0798518	0.0488204	7.21307e-05
65	0.0388764	0.0936117	0.0451069	0.0270823	0.00710061	0.0545444	0.0395949	0.04703	0.00846608
66	0.0596495	0.0416943	-0.00589498	-0.011796	0.048113	0.032205	0.0824509	0.0137037	0.0102148
67	0.00521076	0.0633959	0.107776	-0.0291903	0.0473455	0.0224328	0.0708684	0.00226997	-0.00367591
68	0.0683908	0.0526204	-0.0416051	0.0840814	0.0278308	-0.0202124	-0.0251114	0.0493626	0.00685453
69	0.020644	0.0449451	0.0313823	0.0422092	0.0703934	-0.0187575	0.0726432	-0.00725568	0.0386703
70	0.0597826	0.0919737	0.0313042	0.00660369	-0.00896012	0.0688404	-0.0209712	0.0954457	-0.013663
71	0.0996181	0.0668256	0.043802	0.0506141	0.0464555	-0.000208261	-0.0128229	0.0222316	-0.00265798
72	0.0137733	-0.00235205	0.0360161	0.0801966	0.0308796	0.0766378	-0.00857042	-0.00182862	0.00730107
73	0.030763	0.0494743	0.0158922	0.0752207	0.0282004	-0.100433	0.0282791	0.0451493	0.0219484
74	0.0302397	0.0737307	0.0197602	0.0511518	0.0403653	0.0913095	-0.0021237	-0.00858004	0.0181804
75	0.0806274	0.076006	0.0400327	0.0818763	-0.00832218	0.109952	0.0173486	0.00363716	0.0281126
76	-0.0208099	0.042896	0.0242136	0.0654605	0.0493617	0.0534777	-0.0366146	0.0261207	-0.0130319
77	0.0636581	0.0666605	0.0306281	0.0319911	0.0488143	0.0263635	0.0328136	0.00945727	-0.00944197
78	0.032708	0.123538	0.0464756	-0.0507416	0.0552074	0.0630688	0.0465514	0.0213299	0.0325229
79	0.0771088	-0.0610262	0.0371943	0.0119947	0.0285002	0.0903754	-0.0539807	-0.0594774	0.027036
80	0.099422	-0.0158593	0.0287752	0.018897	0.0403242	-0.0153079	0.049541	-0.0450334	-0.024187
81	0.0554203	0.0554945	0.0446033	0.0622067	0.0335733	0.038716	0.0550849	0.0130169	0.0193429
82	0.0618843	0.0233186	0.0489572	0.0274421	0.0352052	0.0245126	0.0229652	0.000682809	0.012864
83	0.0411948	0.0208203	0.0103728	0.0577934	0.046645	0.0422885	0.0405683	-0.00713844	0.0373948
84	0.0750975	0.0497168	-0.048233	0.0447659	0.0529345	-0.0477066	0.0576741	-0.0579412	-0.0163406
85	-0.019117	0.0561716	0.0370223	0.0741449	0.0116195	0.0806546	0.0412599	0.00811359	0.0244157
86	0.0670896	-0.0151027	-0.0381828	0.0329894	-0.0120766	0.00406071	0.0163981	0.0129243	0.0221435
87	0.044586	-0.0702091	-0.00101661	0.0722446	0.0491991	0.0490777	0.0424125	0.0184289	0.0308915
88	0.017539	0.0218103	0.0651506	0.0430829	0.00646974	0.0377841	0.0206253	0.0669209	0.0151711
89	0.0886712	0.0363523	0.00742218	0.0594303	0.0178706	0.0691986	0.0602676	0.019198	-0.0286138
90	0.0423851	0.114547	0.0239747	0.0228369	-0.00563716	-0.0066645	0.00831772	0.0514422	0.0231806
91	0.0468028	0.0404425	0.0433644	0.047831	-0.0419467	0.0160788	-0.0804608	-0.0350417	0.033013
92	0.0340884	0.018427	0.114016	0.0180631	0.0673125	-0.00744625	-0.0657237	0.0732082	-0.0330055
93	0.0848943	0.113548	0.0606061	0.0271691	0.0245345	0.0184621	0.0547476	0.0687504	0.0222052
94	0.0320295	0.060097	0.0367049	0.0505812	-0.0020979	0.0941954	0.0590444	0.0337505	0.028826
95	0.0372861	0.0555583	0.0589518	0.0335841	0.0284634	-0.00183972	0.000563954	0.00733676	0.0648988
96	0.0671532	0.0376422	0.118048	0.0433355	-0.0946541	0.0325855	-0.0605496	-0.00524145	0.0318851
97	0.0478872	0.0233403	0.0769923	0.049669	0.0321105	0.0123936	-0.0960083	0.0251855	0.0242543
98	0.0382946	-0.00483145	0.0409286	0.0694772	-0.00295948	-0.00351184	0.040141	-0.0371329	0.047577
99	0.0481279	-0.00770472	0.0755234	-0.0241268	0.0129087	-0.0136661	0.0455492	-0.00851953	0.0438794
100	0.0543756	0.0234754	0.00876237	0.00641534	-0.0309648	-0.00840517	0.0148515	-0.00235078	0.00167175
101	0.0276847	0.00273401	0.0350639	0.0676712	0.112619	-0.0314468	0.0518416	0.0192543	0.044594
102	0.0336102	0.02215	0.120126	-1.34103e-05	0.0491274	-0.0137292	-0.0350833	0.0369246	0.0203643
103	0.0493672	0.00336281	0.0673972	0.0786322	0.0709154	-0.0343258	0.00907454	0.0470955	0.0399169
104	0.0387318	0.038532	0.0507416	0.051499	0.0578136	0.00416724	-0.0277363	0.0185323	-0.0108819
105	0.00120403	0.0141506	0.0524776	0.0344878	0.0515235	0.0487286	-0.0754972	-0.00698072	0.0174325

## Sheet: Figure 1i
Figure 1i
	Co-immunoprecipitation assays of Flag-Shc1 together with HA-SHCBP1 treated with EGF and/or trastuzumab.

## Sheet: Figure 1j
Figure 1j
	FRET assays of eCFP-Shc1 and eYFP-SHCBP1 in cells treated with EGF and/or trastuzumab.
	Ctrl	Trast	EGF	EGF+Trast
1	0.062928	0.046923	0.024793	-0.103963
2	0.084226	-0.013572	-0.02435	0.044114
3	0.007142	0.062145	0.055182	0.045661
4	0.062981	0.01622	0.032956	-0.020459
5	0.014715	0.001088	0.02772	0.015145
6	0.027188	0.070124	0.018032	-0.025897
7	0.058486	0.021252	-0.037308	-0.020391
8	0.015585	0.02777	0.012467	-0.023138
9	0.016948	0.010199	0.009149	-0.014888
10	0.051787	0.043821	0.004932	-0.053926
11	0.00079	-0.086489	-0.024912	-0.035452
12	0.09116	0.114017	-0.050315	0.154768
13	0.09116	0.09371	0.034603	0.133113
14	0.046567	0.081526	0.087666	0.09296
15	0.088244	0.034247	0.00301	0.13486
16	0.083337	0.05858	0.011561	0.038795
17	0.007911	0.047745	0.069293	0.02777
18	0.036134	0.035388	0.014771	0.097542
19	0.09605	0.102688	-0.063315	0.130297
20	-0.013659	0.056199	0.036446	0.070605
21	-0.011916	0.064225	0.021117	-0.082926
22	-0.017478	0.102905	0.013406	0.066724
23	0.071837	-0.021371	-0.064459	0.057661
24	-0.026822	0.054979	-0.003467	0.069612
25	-0.07004	0.01864	0.095147	0.066908
26	-0.017411	0.094305	-0.016789	0.082856
27	0.069572	0.065563	-0.061781	0.001145
28	0.001654	0.070802	-0.00928	0.044906
29	0.073269	0.011088	0.184609	0.136956
30	0.018296	0.114712	-0.022135	-0.050237
31	-0.032424	0.040685	0.151499	0.043163
32	0.061037	0.09602	-0.03085	0.06983
33	0.014754	0.019896	-0.000917	0.076114
34	0.039766	0.046322	0.045885	-0.021615
35	0.018781	0.072651	0.010528	0.073113
36	0.172707	0.043344	-0.053997	0.092752
37	0.016529	0.061615	-0.003075	0.094553
38	0.177883	0.089828	-0.003621	0.067962
39	0.038055	0.056086	-0.034345	0.018991
40	-0.005293	-0.046532	-0.029287	0.106851
41	0.030938	-0.010664	-0.028382	0.096523
42	0.059389	0.083759	0.033398	-0.001646
43	0.067242	0.011398	-0.006897	0.067349
44	0.108329	0.118471	0.029164	0.136143
45	0.02187	0.040424	-0.005649	0.03039
46	0.018739	0.083411	0.007926	0.026789
47	0.054342	0.055668	0.024882	0.049774
48	0.026244	0.12254	-0.019944	-0.173074
49	0.062562	0.073244	0.049271	0.015164
50	0.017282	0.174238	0.060192	0.225886
51	0.028909	0.10794	0.054129	0.104961
52	0.03251	0.151358	0.014573	0.004076
53	0.00187	0.048105	-0.012457	-0.012658
54	0.031095	0.107274	0.009494	0.115739
55	0.061074	0.073505	0.016119	-0.006626
56	0.018864	0.081866	-0.089637	-0.032146
57	0.002874	-0.067902	0.039321	-0.044078
58	0.031843	-0.024792	-0.027131	-0.003626
59	6.2e-05	0.062318	-0.058561	-0.016446
60	0.046408	0.034266	-0.02494	0.038721
61	0.007765	-0.006946	0.019671	-0.121008
62	0.028564	0.094199	-0.00418	0.118315
63	0.011641	0.055153	0.000491	0.037398
64	0.047032	0.046028	0.004625	-0.060201
65	0.049013	0.091154	0.025188	-0.063406
66	0.04295	0.01037	0.031793	-0.002315
67	0.054132	0.092629	-0.014472	0.167034
68	0.079231	0.006385	-0.015149	0.070937
69	0.051865	0.023927	-0.009924	-0.065913
70	0.056073	-0.112743	0.025393	-0.222694
71	0.046979	0.062746	-0.045158	0.005722
72	0.018332	0.002971	0.08012	0.055279
73	0.076787	0.018962	0.02825	0.127307
74	0.069307	0.10924	0.009559	0.066765
75	0.018743	-0.064717	0.060541	0.018843
76	0.042126	-0.055524	-0.003953	0.022123
77	0.052271	0.165389	-0.034403	0.027707
78	0.016355	0.11333	0.036483	-0.121512
79	0.042358	0.131002	0.023704	0.031545
80	0.030877	0.059967	-0.029726	-0.039647
81	0.0708	0.040888	-0.055725	-0.03792
82	0.10516	0.065972	0.013276	-0.006124
83	0.071737	0.094592	0.06412	0.085483
84	0.084536	0.059065	-0.028377	0.044419
85	0.047515	0.036598	0.037799	0.113774
86	0.023571	0.079206	-0.014342	0.123968
87	0.111236	0.075219	-0.056663	-0.027334
88	0.058056	0.041473	-0.091567	0.130156
89	0.065888	0.167428	0.010985	0.086107
90	0.056402	0.093694	-0.020286	0.088887
91	0.071935	0.159428	-0.029052	-0.009659
92	0.081863	-0.048349	0.027926	0.059772
93	0.062829	0.089772	-0.013828	-0.015295
94	0.041963	0.07724	-0.095182	0.069436
95	0.054466	0.087695	-0.074669	0.183948
96	0.049116	0.061817	0.141036	-0.061709
97	0.007916	0.071313	-0.028366	-0.020931
98	0.020871	0.052427	-0.020824	0.080622
99	0.059821	0.041967	-0.049454	0.050981
100	0.068922	0.061401	0.048051	0.104647
101	0.113866	0.0939	-0.003322	-0.031245
102	0.075391	0.069807	-0.005123	0.109428
103	0.064607	0.040968	0.026415	-0.103963
104	0.01937	0.047947	-0.016755	0.044114
105	0.047654	0.018342	0.067213	0.045661
106	0.026918	0.01545	-0.054311	-0.020459
107	0.061835	0.056025	-0.025462	0.015145
108	0.011055	-0.090764	-0.042905	0.019139
109	0.0537	0.038259	-0.021277	-0.110408
110	0.042142	0.07931	-0.003854	0.0358
111	0.027195	0.020572	0.039861	0.014121
112	-0.006735	0.011612	0.03764	0.069968
113	0.004679	0.059643	0.043348	0.099038
114	0.069197	0.027548	0.02534	0.187328
115	0.087689	0.07237	-0.084139	-0.032377
116	0.092342	-0.025087	0.103242	-0.018563
117	0.013845	0.112618	0.046852	-0.041155
118	-0.003817	0.049371	0.102679	0.136618
119	0.045451	0.046375	0.039837	0.033689
120	0.056719	0.035297	0.004072	0.084584
121	0.039013	0.012386	0.091085	-0.042155
122	0.077905	0.02588	0.000641	-0.187356
123	-0.009624	0.062225	0.04886	0.106228
124	0.008304	-0.009703	0.016259	0.03121
125	0.048559	0.055765	0.089621	0.082561
126	0.065184	0.062207	0.072572	-0.022755
127	0.056207	0.150706	0.040786	0.093804
128	0.049712	0.021787	0.069738	-0.011046
129	0.054425	0.068666	0.046401	0.093443
130	0.085507	0.036805	0.026358	-0.029235

## Sheet: Figure 2b
Figure 2b
	Quantification of SHCBP1 IHC analysis of human gastric tissue microarrays (TMAs) from 223 patients.
	SHCBP1 H-score
	Adjacent normal tissues	Cancer tissues
1	150	60
2	50	70
3	70	70
4	10	160
5	20	180
6	10	120
7	80	160
8	160	60
9	140	240
10	20	160
11	100	140
12	30	60
13	80	160
14	10	80
15	140	160
16	100	60
17	80	180
18	80	140
19	0	60
20	70	60
21	20	80
22	30	120
23	0	120
24	40	120
25	20	40
26	10	140
27	10	140
28	120	240
29	20	60
30	140	160
31	180	40
32	20	120
33	160	40
34	80	20
35	40	10
36	10	60
37	0	40
38	10	80
39	100	60
40	40	40
41	80	70
42	20	160
43	10	80
44	100	60
45	160	60
46	80	70
47	120	40
48	60	140
49	160	140
50	40	60
51	60	140
52	80	70
53	0	60
54	80	40
55	140	60
56	40	60
57	0	10
58	0	60
59	20	0
60	0	60
61	40	40
62	250	40
63	60	160
64	60	70
65	160	80
66	80	80
67	40	270
68	120	60
69	40	80
70	40	60
71	160	270
72	70	70
73	5	60
74	100	0
75	30	160
76	10	160
77	180	60
78	80	20
79	30	40
80	160	200
81	180	190
82	20	220
83	40	0
84	0	120
85	60	60
86	60	20
87	140	40
88	190	0
89	120	60
90	0	60
91	0	80
92	20	80
93	10	80
94	0	30
95	120	40
96	160	160
97	60	70
98	60	40
99	0	120
100	60	140
101	120	80
102	0	40
103	140	60
104	140	160
105	100	80
106	10	60
107	10	40
108	40	60
109	30	60
110	10	80
111	40	80
112	140	80
113	80	0
114	60	30
115	160	60
116	0	120
117	160	60
118	120	60
119	50	50
120	80	0
121	120	160
122	0	70
123	10	10
124	80	240
125	60	120
126	160	120
127	160	0
128	10	0
129	10	140
130	10	160
131	60	60
132	30	120
133	160	140
134	160	60
135	30	90
136	100	80
137	0	160
138	40	60
139	0	80
140	0	90
141	140	120
142	60	120
143	0	80
144	60	120
145	20	0
146	100	160
147	140	70
148	80	80
149	140	160
150	120	120
151	30	0
152	140	140
153	0	0
154	0	0
155	140	120
156	180	80
157	140	160
158	180	60
159	10	0
160	0	40
161	70	120
162	0	70
163	30	0
164	160	140
165	0	70
166	40	0
167	0	70
168	40	0
169	80	10
170	80	60
171	20	60
172	0	120
173	50	60
174	140	30
175	10	30
176	40	80
177	0	140
178	90	30
179	60	70
180	80	70
181	160	0
182	0	0
183	70	80
184	50	0
185	50	60
186	0	70
187	50	80
188	60	0
189	80	70
190	30	30
191	0	0
192	80	10
193	0	0
194	0	70
195	0	60
196	90	70
197	8	80
198	70	30
199	60	0
200	30	0
201	0	0
202	60	70
203	0	30
204	30	0
205	0	20
206	140	60
207	120	20
208	30	0
209	80	20
210	40	190
211	30	60
212	120	240
213	60	70
214	160	140
215	20	80
216	60	70
217	120	160
218	60	0
219	160	10
220	40	50
221	40	20
222	0	0
223	20	60

## Sheet: Figure 2c
Figure 2c
	SHCBP1 immunoblotting analysis of gastric cancer (GC) and corresponding adjacent normal (AN) samples from 8 patients.

[truncated: 57 more sheets: Figure 2d, Figure 2f, Figure 2g, Figure 2i, Figure 2j, Figure 3a, Figure 3b, Figure 3c, Figure 3d, Figure 3e, Figure 3f, Figure 3g, Figure 3h, Figure 3i, Figure 3j, Figure 4c, Figure 4d and 4e, Figure 4f, Figure 4g, Figure 4h …]
